# Supplementary material for: Prognostic Role of Metabolic Syndrome in COVID-19 Patients: A Systematic Review Meta-Analysis
Source: Viruses. 2021 Sep 27;13(10):1938. doi: 10.3390/v13101938 (PMC8538673; doi:10.3390/v13101938)
Supplement: Supplementary file 1 [file viruses-13-01938-s001.zip]

Archive with 1 entries (1 files):
- viruses-1390291-supplementary.pdf
